# Supplementary material for: Quantitative characterization of all single amino acid variants of a viral capsid-based drug delivery vehicle
Source: Nat Commun. 2018 Apr 11;9:1385. doi: 10.1038/s41467-018-03783-y (PMC5895741; doi:10.1038/s41467-018-03783-y)
Supplement: Supplementary file 4 — Supplementary Data 1(XLSX 68 kb) [file 41467_2018_3783_MOESM4_ESM.xlsx]

## Sheet: htmp
Apparent Fitness Landscape of the MS2 Coat Protein
Residue #	A	S	T	V	C	E	D	K	R	Q	N	M	I	L	H	F	Y	W	G	P	*
1	-0.183447	-0.25105	0.844885	-0.146906	Not Observed	-0.811896	-0.513516	Not Observed	Not Observed	Not Observed	Not Observed	Not Observed	Not Observed	Not Observed	Not Observed	Not Observed	Not Observed	Not Observed	0.378794	0.0944654	Not Observed
2	0.439358	0.66768	1.13708	-0.187895	-4	Not Observed	-0.610334	Not Observed	0.5093	Not Observed	-0.786425	Not Observed	-0.434242	-4	0.428078	-0.277087	0.86611	-1.33049	0.319213	-0.483162	-4
3	-1.63152	-1.18427	0.826521	0.494601	-4	-1.14362	-0.719675	-0.64198	-0.92157	-0.810301	1.02309	-0.0268172	0.664313	-0.631308	-4	-4	-1.14564	-1.14564	-0.731907	-1.71584	-1.38868
4	-1.33049	-0.130657	-0.899576	-0.417384	-0.230123	-0.543584	-4	-1.84712	-0.502855	0.0695158	-0.492089	-1.00827	-0.485395	0.204799	-0.0662657	Not Observed	0.220601	-1.18437	-0.774453	-0.657141	-4
5	0.557011	0.0285534	-0.309501	0.624232	0.142843	-1.28395	0.999386	-4	-1.33049	0.812502	0.230083	-0.786425	0.801514	-0.158117	0.389961	-1.08804	-0.737969	-4	-0.0157007	-1.34504	-4
6	0.862215	0.580462	0.835208	-1.38868	-0.483415	-0.577018	0.871152	0.772673	0.619184	Not Observed	1.08354	-0.448419	-0.400927	-0.309302	0.930449	-1.0119	-4	-4	-0.220401	0.20012	0.0565403
7	-1.66149	-0.556114	-0.81629	-0.38264	-0.814546	-1.38849	-0.418645	-0.836158	-0.889457	-0.921249	-0.203028	-0.458732	-4	-1.06516	-0.481436	1.14485	-0.477472	-0.225518	-1.26355	-1.7477	-4
8	0.0863024	-0.419503	0.644735	0.0471272	-4	-4	-4	0.0973425	-0.0245295	-0.00238221	0.967176	0.449224	0.711688	0.441456	-4	0.410658	-0.962516	-0.786524	-1.49783	-1.07131	-4
9	-4	-1.68971	-4	-4	-4	-1.28395	-4	-0.51526	-4	-4	-1.49783	-0.242554	-4	0.375878	-4	-1.14564	-0.309212	-1.71584	-1.18456	-0.359089	-4
10	-0.883237	-1.46312	-0.765433	0.538966	-4	-4	-4	-1.1034	-4	-1.41835	-4	-4	0.420978	-2.07646	-1.02071	-4	-4	-4	-1.38868	-1.25679	-4
11	-0.543584	-0.608896	-1.60428	-0.388623	-0.883335	0.65769	1.32855	-0.847778	-0.79457	-0.911364	-0.00827377	-0.427403	-0.543584	-0.895065	-4	-4	-0.242554	-4	-2.10864	-1.24255	-0.610334
12	-0.523237	-1.01134	-0.681168	-0.38002	0.474054	-4	0.113042	0.0300064	0.482897	0.234699	Not Observed	1.03954	-0.51526	0.0725203	0.0362616	0.108085	0.466435	-1.03318	0.113141	-1.56458	-4
13	0.376681	-1.0806	-0.309435	-0.786425	-0.271515	0.577363	-0.163078	0.374966	-1.10289	0.673414	0.371947	-0.564576	-4	-1.13861	0.129099	-4	-0.52829	-4	0.920315	-1.46502	-4
14	-1.3093	-1.88334	-4	-0.81021	-4	-0.566928	-4	-1.31007	-2.25625	-4	-4	-4	-4	-1.41859	-4	-0.964878	-4	-4	1.06758	-1.72594	-4
15	0.148779	0.402291	0.703011	-0.075261	0.304029	-0.728433	0.367317	-0.123026	0.368322	0.492256	0.113901	0.980731	0.729772	0.408845	0.178545	0.184576	0.109628	-0.278056	-1.10513	0.424826	-4
16	-0.287041	0.140039	-0.398194	-1.02071	0.258947	-0.735431	-0.0672651	0.08908	-0.217105	0.0580552	0.35655	0.14961	-4	-1.80761	0.422351	-0.683727	-4	-4	0.342457	-2.31147	-4
17	-0.0664629	-0.962566	-0.908578	-1.59934	-4	-1.00827	1.34571	-0.403351	-1.56458	-0.51526	0.308068	-4	-1.07545	-1.49783	-1.14564	-1.30239	-1.14564	-4	-4	-1.12537	-4
18	-0.191998	-0.913707	-0.386111	1.00639	-1.4854	-0.492705	-4	-0.543471	-1.01383	-0.990637	-0.797496	-0.832183	0.93115	-0.338272	-0.707187	-0.722131	-0.309304	-1.32174	-0.649112	-0.64621	-4
19	1.2273	0.920796	0.894902	0.832107	0.772774	0.125427	-0.0217339	1.00758	0.892203	0.96962	0.957885	0.930727	0.858827	0.671385	0.731984	0.322219	0.940461	0.834911	-0.884674	-1.05019	-0.848732
20	-4	-1.60634	-4	0.60467	-1.38849	-4	-4	-1.27649	-4	-1.71584	-4	-1.43964	-4	-1.28442	-0.932553	-4	-4	0.0657175	-1.71584	-1.15732	-4
21	0.839865	0.124625	0.0557823	-0.799492	0.0167532	-4	-0.962516	0.226095	0.283451	0.512072	0.601094	-0.582207	-1.24829	-0.739305	0.250726	-1.38849	-0.801811	-4	0.256656	-1.15208	-4
22	-4	-1.55747	-1.74067	-0.751769	-0.786425	-1.32391	-0.522494	-4	-1.33049	-4	-0.212578	-0.786425	-1.32174	-1.30754	-0.707244	-1.66149	-1.71584	-0.962516	-1.17107	0.66034	-1.26355
23	0.0312402	0.51465	-4	-1.87065	-0.737109	-1.21239	-4	-0.34615	-1.03997	-4	-0.567377	-4	-4	-4	-1.63152	-0.927277	-1.02071	-0.782992	-0.967724	-0.746745	-1.26355
24	-1.29831	-4	-1.4854	-4	-4	-0.962516	0.781777	-1.38849	-4	-4	0.337385	-0.309304	-4	-1.30942	-4	-4	-4	-1.13861	0.0794649	-1.73392	-0.941524
25	-1.38849	0.851728	-0.962516	-0.556057	0.389574	-4	-4	0.35485	0.518024	0.463643	0.37558	-0.00982763	-0.844614	0.95788	0.465016	0.636018	0.74645	-4	-0.786425	-0.6252	-0.0664629
26	Not Observed	0.430933	0.593127	0.450096	0.535597	Not Observed	-4	Not Observed	-4	Not Observed	-4	Not Observed	-4	0.167817	-4	-0.163078	-0.786425	Not Observed	0.698654	0.274093	Not Observed
27	-4	-1.49915	-4	-4	0.381705	-0.44179	0.545891	-0.720995	-4	-4	0.645901	Not Observed	-4	-4	0.300832	-0.544266	0.324657	-4	0.719447	-4	-4
28	-0.880058	-1.08833	-4	0.232392	0.233885	0.233885	Not Observed	-4	0.193947	Not Observed	-0.720995	-4	-4	-4	-4	-4	-4	0.396701	0.505935	-4	-4
29	-4	-4	-0.541656	0.911308	-4	-0.118935	-4	-1.6746	-1.36881	-4	Not Observed	-4	-0.26286	-4	-4	-4	-4	-4	-4	-0.885472	-4
30	0.726635	0.108946	0.220408	-0.0847746	-4	-4	0.131047	-4	-4	-4	-4	-4	-4	-4	-4	-1.43421	-4	0.220145	-1.25091	-0.32917	-4
31	-4	-1.56546	-1.28463	-1.08897	-0.982382	0.247374	-0.569457	-4	-4	-4	-4	-4	-4	-1.44736	-4	-0.942206	-4	-0.579028	-0.648444	-4	-4
32	-4	-0.709381	-4	-4	-0.0675698	-4	-4	-1.54427	-0.307047	-4	-4	-4	-4	-0.20097	-4	-0.91288	-0.243236	Not Observed	-0.342821	-0.584442	-0.761202
33	0.725226	0.630563	0.250603	0.359524	0.785745	-1.1865	-4	-0.573577	-1.21391	-0.368175	-0.825356	0.0291276	0.942259	-0.415638	0.552525	0.383514	-0.12214	-4	-0.891475	-4	-4
34	-0.544904	0.559987	-4	-4	-0.845296	-4	Not Observed	-0.0774388	-4	-4	Not Observed	-4	-4	-1.31339	Not Observed	-4	-4	-4	-1.25281	-4	-4
35	1.03844	0.67083	0.28831	-1.34078	0.808619	-0.0724598	0.154194	0.336121	0.691376	0.691625	0.476898	0.545891	-4	-0.46385	0.980347	0.65887	0.721783	-0.586296	0.440098	0.336956	-0.845296
36	1.06085	0.743368	0.651916	-0.845934	-1.19748	0.086309	-4	-0.223404	-0.881507	0.047079	0.587032	0.0687702	-4	-1.28341	-0.0671448	-1.05237	-4	-4	0.569918	-0.389708	-0.205067
37	0.101024	0.84138	0.233354	-0.880058	0.233885	-4	-4	-0.811498	-0.625219	-1.27619	-0.53259	-1.02139	-4	-0.160972	-4	-4	-4	-0.330713	-0.174704	0.182399	-0.243236
38	-4	-4	-4	-4	0.715569	-1.19812	-4	-0.639205	1.13113	-4	-4	-4	-4	-1.1852	0.651461	-4	-4	-0.720995	-0.766327	-1.30393	-4
39	-0.544904	0.703718	-1.24387	-0.584442	-4	-4	-4	-4	-1.50062	-4	-0.771221	-4	Not Observed	-4	-4	-0.213273	-4	-1.60496	-1.5863	-1.40657	-4
40	0.907312	-0.487164	-0.243874	-1.36259	0.77813	-1.18173	-1.5143	-0.901662	0.0347358	Not Observed	-0.700586	-4	-4	0.0877147	-0.222502	-4	-4	-0.901662	-0.869069	-0.885472	0.7646
41	0.986443	-0.203668	-0.507168	-0.268367	1.04291	-0.845934	-0.509945	-0.595897	-1.13782	-1.52263	-0.942844	-4	-4	-1.02858	-4	-0.984236	-4	-1.10854	-0.206328	-0.806291	-4
42	-0.669842	-4	-4	-0.845296	-0.107321	-4	-4	-4	-4	-4	-4	-1.02139	-4	-4	0.108309	0.417325	0.3698	-4	-4	-1.29765	-4
43	-0.637415	-1.02571	-0.378457	-0.0379993	0.0308822	-4	-4	0.454135	-0.19453	-1.06714	-4	-0.632054	-0.540715	-0.00396525	-4	-0.00448035	0.429001	-4	-1.64266	-4	Not Observed
44	-4	-4	-4	0.81309	0.012151	-4	-4	-4	-4	-4	-4	-0.720995	-4	-4	-4	-4	Not Observed	-4	-4	-4	-4
45	-4	-0.788128	0.736321	-0.215247	-4	-4	-4	-4	-1.62345	-1.18173	-4	Not Observed	-4	-0.590661	-4	-4	-4	-1.06156	-1.52263	-4	-4
46	-1.14696	-0.635674	-0.243236	1.02722	Not Observed	-4	-4	-4	-0.516476	-4	-4	0.647076	-0.709381	0.887904	-4	0.3698	0.00981753	-0.368812	-0.894763	-1.08897	-4
47	0.290037	0.540908	0.34305	0.0800159	0.67083	-4	-4	0.3698	0.635549	-0.153079	0.726816	-4	-4	-0.169464	-0.047509	0.271086	-4	-0.997201	-1.01873	-4	-4
48	0.28536	0.731817	0.635049	1.01204	0.463044	-0.76552	-0.25036	-1.28463	-4	-0.408351	0.382421	-0.243874	-0.14258	0.694606	0.0877572	-0.831901	0.0231723	-0.512483	-4	-4	-4
49	-4	-0.178233	-4	-0.71297	-0.0281398	-1.47368	-4	1.01556	0.710668	-4	-4	-0.669842	-0.0554691	-0.797755	0.406059	-0.434888	-1.08897	-4	0.341167	0.280371	-4
50	-0.40971	0.75769	-0.227644	-1.56972	-0.86709	-0.26286	0.240991	1.1731	0.966801	Not Observed	0.674518	-0.164586	-1.47368	0.262143	0.275595	-1.85602	-4	-4	0.582464	0.803396	-0.403574
51	0.713854	0.595859	-0.34982	0.475791	0.750589	-0.249372	-4	-1.58566	-1.44799	-0.40149	-4	0.138383	0.300422	-1.29794	-0.341404	-0.184784	-0.38184	-0.477755	-0.932469	0.547327	-4
52	Not Observed	0.332012	0.340131	-4	Not Observed	Not Observed	-4	-4	-1.05615	Not Observed	Not Observed	-4	-4	-4	-4	0.157278	-4	Not Observed	Not Observed	0.455826	Not Observed
53	0.521069	0.235364	-0.478931	0.538361	-4	-0.830595	Not Observed	0.470024	0.429456	-0.0870252	-0.0870252	Not Observed	0.0950999	-0.0605256	Not Observed	-1.38806	-4	-0.385918	-1.14715	0.517469	-4
54	-0.627456	-0.212576	0.283248	0.375508	-0.145017	-1.08703	-0.962087	0.5371	0.452417	Not Observed	0.331146	-0.350034	0.139227	-0.0154293	0.225651	-0.100842	-0.584498	-0.0212699	-4	-1.18984	-0.464813
55	0.3297	-0.603246	-0.127549	-4	-0.624443	-4	0.0110983	-0.865176	-0.721194	-0.382021	Not Observed	-0.621841	-0.832744	-0.986283	-1.08703	-1.50254	-0.538215	-1.00669	-1.69448	-1.90978	-0.683051
56	-4	-0.939771	-1.18278	0.130091	-0.191855	-0.319654	-1.52815	-1.30772	0.494208	0.390096	-4	-0.320843	-0.237609	-0.817858	-4	0.153295	0.325371	0.611737	-1.46273	-1.33626	-4
57	-0.305344	-0.430072	-0.440075	-1.15721	-0.260089	-4	-4	0.314285	0.0614057	-0.588999	-0.318512	0.367432	-4	-0.218943	-1.16017	-2.18278	-4	-4	-1.38404	-0.985348	-0.967482
58	-4	-1.35788	-0.817354	-0.825951	-1.00232	-1.13163	-4	-4	-0.991984	-1.06808	-1.57242	-1.28616	-0.617161	-1.24048	-1.25708	-0.837717	0.603745	-0.299389	-1.18159	-1.30772	-4
59	0.391303	0.366324	0.457043	0.586595	0.788595	0.47616	Not Observed	0.7804	0.767332	0.492425	Not Observed	0.551089	1.08907	0.631826	0.214005	0.467209	0.511974	0.770422	-1.14292	-1.00669	-1.55811
60	-1.16621	-0.942752	-4	0.45716	-0.603901	-1.11026	-4	-1.81339	-1.6599	-4	-4	Not Observed	0.0379135	-0.84572	-4	-0.915837	-0.836528	-4	-1.34586	-0.859143	-1.24972
61	-0.713015	-0.766553	-0.386035	0.0499094	0.04229	-0.585897	-4	0.45153	0.581249	-0.370396	-0.870298	Not Observed	-4	-0.918128	0.265832	-1.09964	-0.386035	-0.915023	-0.746649	-1.66077	-4
62	0.352543	0.48121	0.112313	0.499366	0.185316	-1.4612	-1.04127	0.178321	-1.03953	0.223063	-0.906743	0.901576	0.599436	0.636966	-4	0.197593	-1.96093	-4	0.0524112	-1.68338	-4
63	0.743632	0.696545	0.62709	-0.176313	0.032952	Not Observed	0.23124	0.273083	-1.31448	0.474164	0.166057	-4	-0.887763	-0.565758	-1.26874	-1.30002	-1.30451	-4	0.121324	-0.743971	-0.407478
64	-0.861806	-1.05527	-1.70424	0.243508	0.434486	-0.887486	-1.16758	-4	-0.634382	-0.388055	-0.805254	-0.0222661	0.227019	-0.600036	-4	-0.30063	-0.429089	-4	-1.41041	-1.04127	-4
65	-1.33626	-0.540215	-4	-1.20453	-0.558113	-0.927269	-1.00669	-1.63729	-1.41473	-0.830595	-4	-4	-0.773083	-0.819439	-1.4612	-4	-4	-4	-1.62468	0.557936	-1.64333
66	-1.4612	-4	-1.16621	-1.15036	-4	-4	-4	0.380164	-1.35767	-4	-0.442482	-0.738721	-0.990115	-1.11602	-4	-1.86518	-1.55811	-0.762271	-1.57136	-4	-0.263117
67	0.519525	0.39818	0.399646	0.492556	0.596669	0.491211	-0.0870252	0.615233	0.353086	-0.0140446	0.487006	1.79722e-05	0.299074	0.592985	-0.0412678	0.261516	-0.19069	0.476211	0.338835	0.580782	-1.55075
68	0.542105	-0.967708	-1.24156	-1.54187	-1.76223	-0.722603	-0.558113	-0.785995	-1.48239	-1.13055	-4	-4	-4	-4	-0.705657	-1.85753	-1.58614	-4	0.537432	-1.01398	-4
69	-0.0799518	0.355566	0.00925973	0.378957	-0.575949	-0.0121247	0.0742182	0.248603	-0.00337882	0.770066	0.64234	-4	0.574999	-0.626036	-0.859143	-0.652303	-0.785995	0.0576118	-0.137844	-0.828241	-1.6599
70	0.339799	0.530773	-0.962339	-0.859143	-1.12122	-0.584498	-0.619542	0.380944	0.393764	Not Observed	-0.272124	-0.0155831	-1.24972	-0.517544	-0.785995	-0.0785427	0.223108	0.024722	0.0154903	-0.747937	-0.137809
71	0.510951	0.62699	0.70484	0.834966	0.607695	-0.644562	-0.368145	0.66695	0.0911608	0.358691	0.453817	0.281109	0.514478	0.337999	0.396617	0.42713	0.577702	0.00726894	-0.250357	-0.689085	-4
72	0.460733	0.466732	0.499719	0.163832	0.622689	-0.0769245	0.00440593	0.644017	0.407866	0.503661	0.190361	0.635734	0.495343	0.494403	0.222342	0.432562	0.342807	0.601601	-0.0891436	-0.132035	-1.33626
73	0.418125	0.686913	0.623221	0.9315	0.261069	0.6585	0.820244	0.229945	0.32908	0.27426	0.540621	0.262549	-0.104337	0.339765	0.280952	0.278244	0.210925	0.0362992	0.648071	-0.700555	-4
74	-0.395231	-0.875954	-0.930263	-0.797431	0.167357	-0.571152	-1.13163	-0.607559	-0.422224	-0.235775	-1.81339	-0.755663	-0.862149	-0.854665	-0.739226	-0.868523	-1.03523	-0.823857	0.452577	-0.438613	-1.40924
75	-0.863156	-0.930799	-1.03036	0.543201	-1.28511	-1.56415	-1.15437	-0.830595	-0.83978	-4	-1.40924	-0.558113	0.162047	0.0988764	-0.263117	-0.307587	-1.40924	-0.862149	-0.755687	-0.051796	-4
76	0.48207	0.405773	0.278778	0.311692	0.708037	Not Observed	0.278103	-0.189836	-0.350809	0.551463	0.603899	0.442262	0.477246	0.552501	0.348879	0.138314	0.0580659	-0.0444154	0.52493	0.492262	-0.20444
77	-4	-4	-4	-1.18278	-0.915338	-4	Not Observed	-0.744322	-0.687065	-4	-0.12316	-0.764636	-0.263117	0.519166	-4	0.214134	-0.163783	-4	-0.650182	-0.382021	-0.564146
78	-4	-0.082492	0.214005	-4	-4	Not Observed	-4	-4	-4	Not Observed	-0.388055	-4	-4	0.172874	-0.705657	-4	-0.382021	-4	-4	Not Observed	Not Observed
79	0.0418028	-0.396713	1.0986	0.78523	-0.0295225	-4	Not Observed	-4	-0.697743	-0.220621	-0.413424	-0.0906085	-0.112262	-4	0.210421	-4	-0.529248	-4	-0.331338	-4	-4
80	0.547958	0.516113	0.0976697	-4	-4	-4	-4	-4	-1.3074	-4	-0.291717	-0.993699	-4	-4	-4	-4	-1.52197	-0.56773	-2.04485	-0.931097	-4
81	0.887035	-1.10614	-0.853375	-4	-1.2998	-0.692669	-4	-4	-1.73914	-1.60083	-4	-1.39671	-4	-1.46131	-0.774887	-4	-4	-1.19807	-1.45104	-0.481867	-4
82	-4	-1.22593	-1.25858	-1.46131	-0.473752	-1.79818	-4	-1.823	-0.405139	-4	-4	-4	-1.28033	-1.54545	-4	-0.71291	-4	Not Observed	-1.08825	-4	0.100867
83	-1.16535	-1.77692	-1.28206	-1.10134	0.271343	-1.44955	-1.05162	0.439983	0.404725	-1.2759	-4	-4	-4	-4	-0.428057	-1.71386	-4	-0.652669	-0.526183	-0.998773	-4
84	0.600384	0.346854	-0.822681	-0.689081	0.0724201	-1.07398	-1.2998	-4	-1.47406	-4	-0.998773	-0.675682	-1.10574	-0.720152	-4	-0.691623	-0.998773	-0.998773	0.00816214	-0.594007	-1.323
85	-1.25801	-1.13116	-1.06946	-0.501582	-0.812361	-1.47082	-4	-0.215496	0.469256	-4	-0.797602	-0.340292	-1.03244	-0.768773	1.06495	0.590431	0.537535	-0.722149	-1.19338	-1.09314	-0.764689
86	-0.90682	-0.746379	0.186357	-0.402823	0.421511	-0.727936	-0.596769	-1.42781	-1.24181	-4	-4	-1.16979	-4	0.66561	-4	-0.735273	-4	0.528373	-0.778326	-1.2998	-4
87	0.307387	0.672064	0.354736	0.653895	0.80291	-0.633997	0.29104	0.921431	0.859728	0.232737	Not Observed	0.391741	0.818111	0.635775	Not Observed	-0.291597	0.316947	0.64263	0.159887	-0.720944	-4
88	-1.12995	-0.92937	0.038333	0.651541	-0.67281	-0.940781	-1.01662	-0.570259	-1.08041	-0.774887	-1.41808	Not Observed	0.633358	0.699504	-0.515063	0.276042	-0.683085	-0.629488	-1.14792	-1.21297	-4
89	1.09446	0.895926	0.960341	1.01424	0.800402	0.398923	0.468526	0.723711	0.823361	0.78176	0.836379	0.792059	0.837718	0.545731	0.587468	0.751103	0.358837	0.556187	0.866298	-1.17486	-4
90	-1.08248	-0.980667	-0.9793	0.174804	-0.571806	-0.77094	-1.92946	-4	-1.92819	-1.19807	-4	-4	0.103564	0.465843	-0.640588	-0.797823	-0.614323	-0.137598	-0.314376	-1.11485	-1.29084
91	0.159423	0.59599	0.543041	0.39471	-1.41283	-1.11793	-0.109741	1.00716	0.157315	0.519757	0.369432	0.368056	0.663553	0.253274	0.0362136	0.474953	0.237737	0.360553	-0.956561	-4	-0.998773
92	-1.52197	-0.728401	-0.0960456	0.45719	-1.04151	-1.72094	-0.935707	-1.11239	-1.12323	-4	-0.65956	-0.697743	Not Observed	-1.16604	-0.626443	-0.882735	-4	-0.945609	-1.19712	-0.720944	-0.709188
93	-0.654864	-1.68167	-1.52197	-1.1285	-1.4991	-2.12911	-4	-0.353834	-0.915954	-0.697743	-1.09061	-1.24382	-1.2667	-1.0577	-4	-1.05401	-0.998773	-1.62403	-1.31399	1.12203	-4
94	-4	-4	-0.825231	0.320157	-0.572804	-1.6324	-0.235571	-0.634035	-1.92506	-0.991274	0.210421	-0.521651	Not Observed	-1.54284	0.378605	-0.57153	-4	-0.849413	-1.46113	-4	-4
95	-0.752943	-4	-4	-0.862437	-0.96567	-1.60912	-4	-1.47082	-1.51525	-4	-4	-0.659983	-4	-1.52197	-0.727565	0.53055	0.636032	0.611436	-1.48002	-4	-4
96	0.499347	-0.368514	-0.409348	-0.335004	-1.2998	-0.38291	-0.129775	-1.47589	-1.00601	-0.720171	-4	-4	-1.28206	-4	-4	-2.11272	-1.31896	-1.16203	-1.29094	-0.787033	-4
97	0.460002	0.485036	Not Observed	-1.05632	0.394494	0.744527	1.016	-1.60083	-1.15623	-0.837504	0.334949	0.671473	-1.60912	-1.6014	-0.464497	-1.51637	-0.876079	-4	-0.656301	-0.56773	-1.35096
98	-0.564289	-0.554115	-0.0898201	-0.522188	0.57786	-0.79847	0.0579803	-1.12371	-0.826295	-4	Not Observed	0.487812	0.716211	0.616646	-0.137904	-0.710182	-1.323	-1.21024	-0.651284	0.465977	-4
99	0.950869	0.712849	0.549172	0.241193	0.614537	0.896157	1.09609	0.708885	0.358257	0.446351	0.647859	0.400438	0.00397647	0.371254	0.0199738	-0.905734	-0.0445847	-0.942793	0.570037	0.724154	-1.2667
100	-0.86876	-4	-4	-0.859118	-0.784189	-0.697743	0.627874	-0.697743	-1.22922	-0.572804	-1.03556	-4	-1.16979	-1.4991	-4	-0.751601	-4	-1.14058	-1.4665	-0.56773	-4
101	-1.4991	-1.65199	-4	-0.571238	0.474689	-1.05192	-4	-0.871289	-0.79771	-4	-4	-1.16979	-0.897035	-0.831456	-1.323	-1.12823	-1.2998	-0.694353	-2.18051	-4	-0.720944
102	0.739106	0.970076	0.486529	0.47054	0.783968	Not Observed	0.271462	0.109452	0.314915	0.535249	0.480644	0.648295	0.536576	0.491105	0.90927	0.399326	0.572757	-0.56773	0.679075	-4	-0.815183
103	-0.150768	0.255777	0.074279	0.748537	0.354477	-0.80369	-0.243307	0.259727	0.693103	0.50781	0.285678	0.571521	0.557327	0.716161	0.48241	-0.421768	0.450307	0.479118	0.329689	-0.266906	-1.28033
104	-4	-4	-0.0906085	0.00379671	-0.521651	-4	-4	Not Observed	-4	Not Observed	-0.0598591	Not Observed	Not Observed	-0.04453	Not Observed	-1.0029	-4	-4	-4	-0.391639	Not Observed
105	-4	-4	Not Observed	0.627662	Not Observed	-4	0.306753	Not Observed	-4	-4	-4	Not Observed	0.140709	-0.339737	-4	-1.97602	-4	-4	-1.47271	-4	Not Observed
106	Not Observed	-1.05957	-4	-0.822994	-4	-0.675354	-4	Not Observed	0.625344	Not Observed	-0.02555	-0.0877488	-4	-0.437784	0.0995959	-0.847421	-0.38113	-0.983189	-4	-4	0.555648
107	0.518975	0.712093	-0.490889	-0.267062	-0.22675	-1.55703	-0.661883	-1.02555	-0.506404	-4	-4	-1.02555	-0.76824	-4	-4	-4	-0.172793	-4	-0.634907	-0.653699	-4
108	0.834018	-0.920663	-0.120826	-0.493943	0.81038	-1.47962	-1.19188	-0.710234	-1.08928	-1.29398	-1.256	Not Observed	0.794649	0.662865	-4	-0.86846	-1.02555	-4	-1.05818	-1.26402	-1.5307
109	-1.03991	-1.23566	-4	-0.5212	-1.02555	-4	-4	-4	0.540165	0.481933	-4	-0.303903	-4	-1.10473	0.639404	-1.34331	-4	-1.01282	-0.745054	-4	-4
110	-0.934627	-1.38179	-4	-1.50267	-0.62761	-4	-0.203089	-4	-0.926857	-4	-4	-4	-4	-4	-4	-1.46031	-4	-4	0.820632	-4	-4
111	-0.900611	-1.55703	-0.0784872	0.899089	0.639301	-4	-1.36797	-4	-0.948292	-4	-0.925192	0.806807	1.09554	0.748654	-4	-0.754171	-1.51441	-4	-0.862087	-0.824081	-4
112	-1.43063	-4	0.625811	0.448444	0.13326	-4	-4	-1.54925	-1.289	-4	-4	0.726163	0.660183	0.71261	-0.640767	-0.201401	0.107357	0.766539	-1.08699	-1.10451	-0.478695
113	0.881963	0.546153	-0.217436	-0.548429	-0.590196	-1.32658	-4	0.634401	0.736945	0.579373	0.320204	-4	-0.222545	-4	0.694609	-4	-0.117888	-0.634647	-0.759848	-4	-4
114	Not Observed	0.866241	1.04495	-0.909342	-1.28082	0.840934	Not Observed	0.718179	0.475698	0.771994	1.04042	-4	-4	-0.718466	0.976032	-0.818538	0.0219177	0.442597	-0.07365	0.759837	-4
115	-4	-1.37316	-0.500837	-1.10473	-1.32658	-4	-0.66811	-2.00438	-1.50267	-4	-4	-1.17168	-1.06694	-4	-4	-1.36578	-1.59739	-0.771297	0.819889	-0.138747	-1.02555
116	0.730367	-0.212159	-0.360596	-0.580252	-4	-1.12246	0.0653727	-0.427543	-0.997055	-0.00254792	0.917405	-4	-0.771101	-0.911076	1.02952	-1.49099	-0.816858	-0.214646	-1.08894	-4	-1.02555
117	-1.03212	-0.240868	-0.0849194	-4	-0.663033	-4	-0.150489	-0.762361	-1.41284	0.150541	-4	-4	Not Observed	0.427127	-4	-1.29131	Not Observed	0.183142	-1.17623	0.542494	-4
118	-1.32674	-1.59739	-0.14107	0.657907	-4	-0.98691	-0.941797	-0.332567	-1.51441	-0.773075	0.373008	-4	Not Observed	-1.19707	-0.451519	-0.683509	-4	-4	-0.983628	-4	-0.979793
119	0.169663	-0.526127	-4	-0.677779	-0.02555	-0.890851	-4	-1.41346	-4	-4	-4	-0.331063	-4	-1.73067	-4	-0.749304	-4	-1.3043	-4	0.83132	-1.01381
120	0.647548	0.535526	0.514722	0.554245	1.12826	0.837103	0.667499	-0.00270894	0.28971	0.758372	-0.418286	0.805113	0.463801	0.903366	-0.642846	-1.68831	-4	-1.19188	0.775721	-4	-0.205038
121	0.816026	-1.50267	-4	-4	0.577215	-4	-4	-0.803701	-1.46031	-4	-1.47271	-0.451519	-0.850912	-1.3496	-4	-0.653213	-1.53286	-4	-1.04452	-4	-4
122	-4	-4	-4	-4	-1.10451	-1.37316	-4	0.451571	-0.596325	0.150541	-4	-0.348959	1.20169	-1.27705	-4	-4	-4	-0.682159	-1.52647	-4	-0.504427
123	0.843462	0.990809	-0.72452	-0.48793	0.585311	-0.201443	-4	0.146496	-1.09224	0.214932	-4	-0.4021	-0.934627	-1.77374	-0.809689	-1.5307	-1.41175	-0.548429	0.702859	-4	-4
124	0.808591	0.596099	0.662425	0.511726	0.704877	-4	-0.92864	0.688864	1.07597	0.756035	0.589549	1.22276	-4	0.746566	0.643383	-0.575801	-4	-1.50267	-0.200596	-4	-4
125	-4	-1.36797	-1.02098	-4	-4	-4	-0.896039	-4	-0.929099	-4	0.836354	-4	-4	-1.08169	-4	-1.3786	-4	-1.02555	-1.44001	-4	-4
126	0.0456718	1.34845	-0.816858	0.177315	-1.31484	-1.36797	-4	-0.314846	-0.649516	-4	-4	-4	-4	-0.358809	0.942741	-4	-0.623838	-4	0.604224	-4	-0.293979
127	0.752601	-0.23914	-0.837717	-4	-4	-4	-4	-4	-1.11789	-4	-4	-0.32658	-4	-4	-4	-4	-4	-4	0.833479	-4	-4
128	Not Observed	-4	-4	-1.44011	Not Observed	Not Observed	Not Observed	-4	-4	Not Observed	Not Observed	-0.360596	0.803291	0.862954	Not Observed	0.644269	Not Observed	Not Observed	Not Observed	Not Observed	Not Observed
129	Not Observed	Not Observed	Not Observed	Not Observed	Not Observed	Not Observed	Not Observed	-4	Not Observed	Not Observed	Not Observed	Not Observed	Not Observed	Not Observed	0.456143	Not Observed	Not Observed	Not Observed	Not Observed	Not Observed	Not Observed
