# Supplementary material for: Quantitative characterization of all single amino acid variants of a viral capsid-based drug delivery vehicle
Source: Nat Commun. 2018 Apr 11;9:1385. doi: 10.1038/s41467-018-03783-y (PMC5895741; doi:10.1038/s41467-018-03783-y)
Supplement: Supplementary file 5 — Supplementary Data 2(XLSX 33 kb) [file 41467_2018_3783_MOESM5_ESM.xlsx]

## Sheet: Supplementary Data 2
Mutability Index of the MS2 Coat Protein
Residue #	Mutability Index
1	-0.22
2	-0.34
3	-0.43
4	-0.3
5	-0.17
6	-0.21
7	-0.51
8	-0.1
9	-0.7
10	-0.6
11	-0.55
12	-0.19
13	-0.3
14	-0.9
15	-0.11
16	-0.23
17	-0.62
18	-0.44
19	-0.1
20	-0.72
21	-0.29
22	-0.88
23	-0.6
24	-0.7
25	-0.34
26	-0.19
27	-0.46
28	-0.31
29	-0.88
30	-0.2
31	-0.65
32	-0.46
33	-0.3
34	-0.7
35	-0.11
36	-0.37
37	-0.27
38	-0.59
39	-0.71
40	-0.4
41	-0.72
42	-0.6
43	-0.14
44	-0.83
45	-0.57
46	-0.45
47	-0.2
48	-0.25
49	-0.48
50	-0.33
51	-0.31
52	-0.29
53	-0.04
54	-0.17
55	-0.06
56	-0.26
57	-0.3
58	-0.29
59	-0.1
60	-0.53
61	-0.39
62	-0.17
63	-0.13
64	-0.31
65	-0.36
66	-0.46
67	0
68	-0.76
69	-0.13
70	-0.3
71	-0.04
72	-0.05
73	-0.01
74	-0.22
75	-0.23
76	-0.09
77	-0.35
78	-0.22
79	-0.31
80	-0.62
81	-0.46
82	-0.37
83	-0.63
84	-0.41
85	-0.44
86	-0.32
87	-0.04
88	-0.37
89	-0.04
90	-0.54
91	-0.1
92	-0.37
93	-0.35
94	-0.33
95	-0.59
96	-0.34
97	-0.18
98	-0.25
99	-0.04
100	-0.4
101	-0.39
102	-0.04
103	-0.06
104	-0.17
105	-0.34
106	-0.54
107	-0.61
108	-0.51
109	-0.66
110	-0.95
111	-0.53
112	-0.38
113	-0.47
114	-0.07
115	-0.88
116	-0.38
117	-0.07
118	-0.58
119	-0.45
120	-0.26
121	-0.6
122	-0.48
123	-0.49
124	-0.14
125	-0.43
126	-0.44
127	-0.73
128	-0.18
129	nan
