# Supplementary material for: Quantitative characterization of all single amino acid variants of a viral capsid-based drug delivery vehicle
Source: Nat Commun. 2018 Apr 11;9:1385. doi: 10.1038/s41467-018-03783-y (PMC5895741; doi:10.1038/s41467-018-03783-y)
Supplement: Supplementary file 6 — Supplementary Data 3(PSE 6634 kb) [file 41467_2018_3783_MOESM6_ESM.zip]

Archive with 1 entries (1 files):
- 41467_2018_3783_MOESM6_ESM.pse
