# Supplementary material for: Quantitative characterization of all single amino acid variants of a viral capsid-based drug delivery vehicle
Source: Nat Commun. 2018 Apr 11;9:1385. doi: 10.1038/s41467-018-03783-y (PMC5895741; doi:10.1038/s41467-018-03783-y)
Supplement: Supplementary file 7 — Supplementary Data 4(XLSX 24 kb) [file 41467_2018_3783_MOESM7_ESM.xlsx]

## Sheet: NNK Substitution
Primers for Comprehensive Codon Mutagenesis
#	Sequence	vendor	Length	Description
1	aGGTCTCaCATGNNKtctaactttactcagttcgttctcgtcgacaatggcggaactggcgacgtgactgtcgccccaagcaacttcgctAACGtGAGACCt	Sigma	102	EV1 NNK @ 1
2	aGGTCTCaCATGgctNNKaactttactcagttcgttctcgtcgacaatggcggaactggcgacgtgactgtcgccccaagcaacttcgctAACGtGAGACCt	Sigma	102	EV1 NNK @ 2
3	aGGTCTCaCATGgcttctNNKtttactcagttcgttctcgtcgacaatggcggaactggcgacgtgactgtcgccccaagcaacttcgctAACGtGAGACCt	Sigma	102	EV1 NNK @ 3
4	aGGTCTCaCATGgcttctaacNNKactcagttcgttctcgtcgacaatggcggaactggcgacgtgactgtcgccccaagcaacttcgctAACGtGAGACCt	Sigma	102	EV1 NNK @ 4
5	aGGTCTCaCATGgcttctaactttNNKcagttcgttctcgtcgacaatggcggaactggcgacgtgactgtcgccccaagcaacttcgctAACGtGAGACCt	Sigma	102	EV1 NNK @ 5
6	aGGTCTCaCATGgcttctaactttactNNKttcgttctcgtcgacaatggcggaactggcgacgtgactgtcgccccaagcaacttcgctAACGtGAGACCt	Sigma	102	EV1 NNK @ 6
7	aGGTCTCaCATGgcttctaactttactcagNNKgttctcgtcgacaatggcggaactggcgacgtgactgtcgccccaagcaacttcgctAACGtGAGACCt	Sigma	102	EV1 NNK @ 7
8	aGGTCTCaCATGgcttctaactttactcagttcNNKctcgtcgacaatggcggaactggcgacgtgactgtcgccccaagcaacttcgctAACGtGAGACCt	Sigma	102	EV1 NNK @ 8
9	aGGTCTCaCATGgcttctaactttactcagttcgttNNKgtcgacaatggcggaactggcgacgtgactgtcgccccaagcaacttcgctAACGtGAGACCt	Sigma	102	EV1 NNK @ 9
10	aGGTCTCaCATGgcttctaactttactcagttcgttctcNNKgacaatggcggaactggcgacgtgactgtcgccccaagcaacttcgctAACGtGAGACCt	Sigma	102	EV1 NNK @ 10
11	aGGTCTCaCATGgcttctaactttactcagttcgttctcgtcNNKaatggcggaactggcgacgtgactgtcgccccaagcaacttcgctAACGtGAGACCt	Sigma	102	EV1 NNK @ 11
12	aGGTCTCaCATGgcttctaactttactcagttcgttctcgtcgacNNKggcggaactggcgacgtgactgtcgccccaagcaacttcgctAACGtGAGACCt	Sigma	102	EV1 NNK @ 12
13	aGGTCTCaCATGgcttctaactttactcagttcgttctcgtcgacaatNNKggaactggcgacgtgactgtcgccccaagcaacttcgctAACGtGAGACCt	Sigma	102	EV1 NNK @ 13
14	aGGTCTCaCATGgcttctaactttactcagttcgttctcgtcgacaatggcNNKactggcgacgtgactgtcgccccaagcaacttcgctAACGtGAGACCt	Sigma	102	EV1 NNK @ 14
15	aGGTCTCaCATGgcttctaactttactcagttcgttctcgtcgacaatggcggaNNKggcgacgtgactgtcgccccaagcaacttcgctAACGtGAGACCt	Sigma	102	EV1 NNK @ 15
16	aGGTCTCaCATGgcttctaactttactcagttcgttctcgtcgacaatggcggaactNNKgacgtgactgtcgccccaagcaacttcgctAACGtGAGACCt	Sigma	102	EV1 NNK @ 16
17	aGGTCTCaCATGgcttctaactttactcagttcgttctcgtcgacaatggcggaactggcNNKgtgactgtcgccccaagcaacttcgctAACGtGAGACCt	Sigma	102	EV1 NNK @ 17
18	aGGTCTCaCATGgcttctaactttactcagttcgttctcgtcgacaatggcggaactggcgacNNKactgtcgccccaagcaacttcgctAACGtGAGACCt	Sigma	102	EV1 NNK @ 18
19	aGGTCTCaCATGgcttctaactttactcagttcgttctcgtcgacaatggcggaactggcgacgtgNNKgtcgccccaagcaacttcgctAACGtGAGACCt	Sigma	102	EV1 NNK @ 19
20	aGGTCTCaCATGgcttctaactttactcagttcgttctcgtcgacaatggcggaactggcgacgtgactNNKgccccaagcaacttcgctAACGtGAGACCt	Sigma	102	EV1 NNK @ 20
21	aGGTCTCaCATGgcttctaactttactcagttcgttctcgtcgacaatggcggaactggcgacgtgactgtcNNKccaagcaacttcgctAACGtGAGACCt	Sigma	102	EV1 NNK @ 21
22	aGGTCTCaCATGgcttctaactttactcagttcgttctcgtcgacaatggcggaactggcgacgtgactgtcgccNNKagcaacttcgctAACGtGAGACCt	Sigma	102	EV1 NNK @ 22
23	aGGTCTCaCATGgcttctaactttactcagttcgttctcgtcgacaatggcggaactggcgacgtgactgtcgccccaNNKaacttcgctAACGtGAGACCt	Sigma	102	EV1 NNK @ 23
24	aGGTCTCaCATGgcttctaactttactcagttcgttctcgtcgacaatggcggaactggcgacgtgactgtcgccccaagcNNKttcgctAACGtGAGACCt	Sigma	102	EV1 NNK @ 24
25	aGGTCTCaCATGgcttctaactttactcagttcgttctcgtcgacaatggcggaactggcgacgtgactgtcgccccaagcaacNNKgctAACGtGAGACCt	Sigma	102	EV1 NNK @ 25
26	aGGTCTCaCATGgcttctaactttactcagttcgttctcgtcgacaatggcggaactggcgacgtgactgtcgccccaagcaacttcNNKAACGtGAGACCt	Sigma	102	EV1 NNK @ 26
27	aGGTCTCaCGCTNNKggggtcgctgaatggatcagctctaactcgcgttcacaggcttacaaagtaacctgtagcgttcgtcagagctctGCGCtGAGACCt	Sigma	102	EV2 NNK @ 27
28	aGGTCTCaCGCTaacNNKgtcgctgaatggatcagctctaactcgcgttcacaggcttacaaagtaacctgtagcgttcgtcagagctctGCGCtGAGACCt	Sigma	102	EV2 NNK @ 28
29	aGGTCTCaCGCTaacgggNNKgctgaatggatcagctctaactcgcgttcacaggcttacaaagtaacctgtagcgttcgtcagagctctGCGCtGAGACCt	Sigma	102	EV2 NNK @ 29
30	aGGTCTCaCGCTaacggggtcNNKgaatggatcagctctaactcgcgttcacaggcttacaaagtaacctgtagcgttcgtcagagctctGCGCtGAGACCt	Sigma	102	EV2 NNK @ 30
31	aGGTCTCaCGCTaacggggtcgctNNKtggatcagctctaactcgcgttcacaggcttacaaagtaacctgtagcgttcgtcagagctctGCGCtGAGACCt	Sigma	102	EV2 NNK @ 31
32	aGGTCTCaCGCTaacggggtcgctgaaNNKatcagctctaactcgcgttcacaggcttacaaagtaacctgtagcgttcgtcagagctctGCGCtGAGACCt	Sigma	102	EV2 NNK @ 32
33	aGGTCTCaCGCTaacggggtcgctgaatggNNKagctctaactcgcgttcacaggcttacaaagtaacctgtagcgttcgtcagagctctGCGCtGAGACCt	Sigma	102	EV2 NNK @ 33
34	aGGTCTCaCGCTaacggggtcgctgaatggatcNNKtctaactcgcgttcacaggcttacaaagtaacctgtagcgttcgtcagagctctGCGCtGAGACCt	Sigma	102	EV2 NNK @ 34
35	aGGTCTCaCGCTaacggggtcgctgaatggatcagcNNKaactcgcgttcacaggcttacaaagtaacctgtagcgttcgtcagagctctGCGCtGAGACCt	Sigma	102	EV2 NNK @ 35
36	aGGTCTCaCGCTaacggggtcgctgaatggatcagctctNNKtcgcgttcacaggcttacaaagtaacctgtagcgttcgtcagagctctGCGCtGAGACCt	Sigma	102	EV2 NNK @ 36
37	aGGTCTCaCGCTaacggggtcgctgaatggatcagctctaacNNKcgttcacaggcttacaaagtaacctgtagcgttcgtcagagctctGCGCtGAGACCt	Sigma	102	EV2 NNK @ 37
38	aGGTCTCaCGCTaacggggtcgctgaatggatcagctctaactcgNNKtcacaggcttacaaagtaacctgtagcgttcgtcagagctctGCGCtGAGACCt	Sigma	102	EV2 NNK @ 38
39	aGGTCTCaCGCTaacggggtcgctgaatggatcagctctaactcgcgtNNKcaggcttacaaagtaacctgtagcgttcgtcagagctctGCGCtGAGACCt	Sigma	102	EV2 NNK @ 39
40	aGGTCTCaCGCTaacggggtcgctgaatggatcagctctaactcgcgttcaNNKgcttacaaagtaacctgtagcgttcgtcagagctctGCGCtGAGACCt	Sigma	102	EV2 NNK @ 40
41	aGGTCTCaCGCTaacggggtcgctgaatggatcagctctaactcgcgttcacagNNKtacaaagtaacctgtagcgttcgtcagagctctGCGCtGAGACCt	Sigma	102	EV2 NNK @ 41
42	aGGTCTCaCGCTaacggggtcgctgaatggatcagctctaactcgcgttcacaggctNNKaaagtaacctgtagcgttcgtcagagctctGCGCtGAGACCt	Sigma	102	EV2 NNK @ 42
43	aGGTCTCaCGCTaacggggtcgctgaatggatcagctctaactcgcgttcacaggcttacNNKgtaacctgtagcgttcgtcagagctctGCGCtGAGACCt	Sigma	102	EV2 NNK @ 43
44	aGGTCTCaCGCTaacggggtcgctgaatggatcagctctaactcgcgttcacaggcttacaaaNNKacctgtagcgttcgtcagagctctGCGCtGAGACCt	Sigma	102	EV2 NNK @ 44
45	aGGTCTCaCGCTaacggggtcgctgaatggatcagctctaactcgcgttcacaggcttacaaagtaNNKtgtagcgttcgtcagagctctGCGCtGAGACCt	Sigma	102	EV2 NNK @ 45
46	aGGTCTCaCGCTaacggggtcgctgaatggatcagctctaactcgcgttcacaggcttacaaagtaaccNNKagcgttcgtcagagctctGCGCtGAGACCt	Sigma	102	EV2 NNK @ 46
47	aGGTCTCaCGCTaacggggtcgctgaatggatcagctctaactcgcgttcacaggcttacaaagtaacctgtNNKgttcgtcagagctctGCGCtGAGACCt	Sigma	102	EV2 NNK @ 47
48	aGGTCTCaCGCTaacggggtcgctgaatggatcagctctaactcgcgttcacaggcttacaaagtaacctgtagcNNKcgtcagagctctGCGCtGAGACCt	Sigma	102	EV2 NNK @ 48
49	aGGTCTCaCGCTaacggggtcgctgaatggatcagctctaactcgcgttcacaggcttacaaagtaacctgtagcgttNNKcagagctctGCGCtGAGACCt	Sigma	102	EV2 NNK @ 49
50	aGGTCTCaCGCTaacggggtcgctgaatggatcagctctaactcgcgttcacaggcttacaaagtaacctgtagcgttcgtNNKagctctGCGCtGAGACCt	Sigma	102	EV2 NNK @ 50
51	aGGTCTCaCGCTaacggggtcgctgaatggatcagctctaactcgcgttcacaggcttacaaagtaacctgtagcgttcgtcagNNKtctGCGCtGAGACCt	Sigma	102	EV2 NNK @ 51
52	aGGTCTCaCGCTaacggggtcgctgaatggatcagctctaactcgcgttcacaggcttacaaagtaacctgtagcgttcgtcagagcNNKGCGCtGAGACCt	Sigma	102	EV2 NNK @ 52
53	aGGTCTCaCTCTNNKcagaatcgcaaatacaccatcaaagtcgaggtgcctaaagtggcaacccagactgttggtggtgtagagcttcctGTAGtGAGACCt	Sigma	102	EV3 NNK @ 53
54	aGGTCTCaCTCTgcgNNKaatcgcaaatacaccatcaaagtcgaggtgcctaaagtggcaacccagactgttggtggtgtagagcttcctGTAGtGAGACCt	Sigma	102	EV3 NNK @ 54
55	aGGTCTCaCTCTgcgcagNNKcgcaaatacaccatcaaagtcgaggtgcctaaagtggcaacccagactgttggtggtgtagagcttcctGTAGtGAGACCt	Sigma	102	EV3 NNK @ 55
56	aGGTCTCaCTCTgcgcagaatNNKaaatacaccatcaaagtcgaggtgcctaaagtggcaacccagactgttggtggtgtagagcttcctGTAGtGAGACCt	Sigma	102	EV3 NNK @ 56
57	aGGTCTCaCTCTgcgcagaatcgcNNKtacaccatcaaagtcgaggtgcctaaagtggcaacccagactgttggtggtgtagagcttcctGTAGtGAGACCt	Sigma	102	EV3 NNK @ 57
58	aGGTCTCaCTCTgcgcagaatcgcaaaNNKaccatcaaagtcgaggtgcctaaagtggcaacccagactgttggtggtgtagagcttcctGTAGtGAGACCt	Sigma	102	EV3 NNK @ 58
59	aGGTCTCaCTCTgcgcagaatcgcaaatacNNKatcaaagtcgaggtgcctaaagtggcaacccagactgttggtggtgtagagcttcctGTAGtGAGACCt	Sigma	102	EV3 NNK @ 59
60	aGGTCTCaCTCTgcgcagaatcgcaaatacaccNNKaaagtcgaggtgcctaaagtggcaacccagactgttggtggtgtagagcttcctGTAGtGAGACCt	Sigma	102	EV3 NNK @ 60
61	aGGTCTCaCTCTgcgcagaatcgcaaatacaccatcNNKgtcgaggtgcctaaagtggcaacccagactgttggtggtgtagagcttcctGTAGtGAGACCt	Sigma	102	EV3 NNK @ 61
62	aGGTCTCaCTCTgcgcagaatcgcaaatacaccatcaaaNNKgaggtgcctaaagtggcaacccagactgttggtggtgtagagcttcctGTAGtGAGACCt	Sigma	102	EV3 NNK @ 62
63	aGGTCTCaCTCTgcgcagaatcgcaaatacaccatcaaagtcNNKgtgcctaaagtggcaacccagactgttggtggtgtagagcttcctGTAGtGAGACCt	Sigma	102	EV3 NNK @ 63
64	aGGTCTCaCTCTgcgcagaatcgcaaatacaccatcaaagtcgagNNKcctaaagtggcaacccagactgttggtggtgtagagcttcctGTAGtGAGACCt	Sigma	102	EV3 NNK @ 64
65	aGGTCTCaCTCTgcgcagaatcgcaaatacaccatcaaagtcgaggtgNNKaaagtggcaacccagactgttggtggtgtagagcttcctGTAGtGAGACCt	Sigma	102	EV3 NNK @ 65
66	aGGTCTCaCTCTgcgcagaatcgcaaatacaccatcaaagtcgaggtgcctNNKgtggcaacccagactgttggtggtgtagagcttcctGTAGtGAGACCt	Sigma	102	EV3 NNK @ 66
67	aGGTCTCaCTCTgcgcagaatcgcaaatacaccatcaaagtcgaggtgcctaaaNNKgcaacccagactgttggtggtgtagagcttcctGTAGtGAGACCt	Sigma	102	EV3 NNK @ 67
68	aGGTCTCaCTCTgcgcagaatcgcaaatacaccatcaaagtcgaggtgcctaaagtgNNKacccagactgttggtggtgtagagcttcctGTAGtGAGACCt	Sigma	102	EV3 NNK @ 68
69	aGGTCTCaCTCTgcgcagaatcgcaaatacaccatcaaagtcgaggtgcctaaagtggcaNNKcagactgttggtggtgtagagcttcctGTAGtGAGACCt	Sigma	102	EV3 NNK @ 69
70	aGGTCTCaCTCTgcgcagaatcgcaaatacaccatcaaagtcgaggtgcctaaagtggcaaccNNKactgttggtggtgtagagcttcctGTAGtGAGACCt	Sigma	102	EV3 NNK @ 70
71	aGGTCTCaCTCTgcgcagaatcgcaaatacaccatcaaagtcgaggtgcctaaagtggcaacccagNNKgttggtggtgtagagcttcctGTAGtGAGACCt	Sigma	102	EV3 NNK @ 71
72	aGGTCTCaCTCTgcgcagaatcgcaaatacaccatcaaagtcgaggtgcctaaagtggcaacccagactNNKggtggtgtagagcttcctGTAGtGAGACCt	Sigma	102	EV3 NNK @ 72
73	aGGTCTCaCTCTgcgcagaatcgcaaatacaccatcaaagtcgaggtgcctaaagtggcaacccagactgttNNKggtgtagagcttcctGTAGtGAGACCt	Sigma	102	EV3 NNK @ 73
74	aGGTCTCaCTCTgcgcagaatcgcaaatacaccatcaaagtcgaggtgcctaaagtggcaacccagactgttggtNNKgtagagcttcctGTAGtGAGACCt	Sigma	102	EV3 NNK @ 74
75	aGGTCTCaCTCTgcgcagaatcgcaaatacaccatcaaagtcgaggtgcctaaagtggcaacccagactgttggtggtNNKgagcttcctGTAGtGAGACCt	Sigma	102	EV3 NNK @ 75
76	aGGTCTCaCTCTgcgcagaatcgcaaatacaccatcaaagtcgaggtgcctaaagtggcaacccagactgttggtggtgtaNNKcttcctGTAGtGAGACCt	Sigma	102	EV3 NNK @ 76
77	aGGTCTCaCTCTgcgcagaatcgcaaatacaccatcaaagtcgaggtgcctaaagtggcaacccagactgttggtggtgtagagNNKcctGTAGtGAGACCt	Sigma	102	EV3 NNK @ 77
78	aGGTCTCaCTCTgcgcagaatcgcaaatacaccatcaaagtcgaggtgcctaaagtggcaacccagactgttggtggtgtagagcttNNKGTAGtGAGACCt	Sigma	102	EV3 NNK @ 78
79	aGGTCTCaTCCTNNKgccgcatggcgttcgtacttaaatatggaactaaccattccaattttcgctacgaattccgactgcgagcttattGTTAtGAGACCt	Sigma	102	EV4 NNK @ 79
80	aGGTCTCaTCCTgtaNNKgcatggcgttcgtacttaaatatggaactaaccattccaattttcgctacgaattccgactgcgagcttattGTTAtGAGACCt	Sigma	102	EV4 NNK @ 80
81	aGGTCTCaTCCTgtagccNNKtggcgttcgtacttaaatatggaactaaccattccaattttcgctacgaattccgactgcgagcttattGTTAtGAGACCt	Sigma	102	EV4 NNK @ 81
82	aGGTCTCaTCCTgtagccgcaNNKcgttcgtacttaaatatggaactaaccattccaattttcgctacgaattccgactgcgagcttattGTTAtGAGACCt	Sigma	102	EV4 NNK @ 82
83	aGGTCTCaTCCTgtagccgcatggNNKtcgtacttaaatatggaactaaccattccaattttcgctacgaattccgactgcgagcttattGTTAtGAGACCt	Sigma	102	EV4 NNK @ 83
84	aGGTCTCaTCCTgtagccgcatggcgtNNKtacttaaatatggaactaaccattccaattttcgctacgaattccgactgcgagcttattGTTAtGAGACCt	Sigma	102	EV4 NNK @ 84
85	aGGTCTCaTCCTgtagccgcatggcgttcgNNKttaaatatggaactaaccattccaattttcgctacgaattccgactgcgagcttattGTTAtGAGACCt	Sigma	102	EV4 NNK @ 85
86	aGGTCTCaTCCTgtagccgcatggcgttcgtacNNKaatatggaactaaccattccaattttcgctacgaattccgactgcgagcttattGTTAtGAGACCt	Sigma	102	EV4 NNK @ 86
87	aGGTCTCaTCCTgtagccgcatggcgttcgtacttaNNKatggaactaaccattccaattttcgctacgaattccgactgcgagcttattGTTAtGAGACCt	Sigma	102	EV4 NNK @ 87
88	aGGTCTCaTCCTgtagccgcatggcgttcgtacttaaatNNKgaactaaccattccaattttcgctacgaattccgactgcgagcttattGTTAtGAGACCt	Sigma	102	EV4 NNK @ 88
89	aGGTCTCaTCCTgtagccgcatggcgttcgtacttaaatatgNNKctaaccattccaattttcgctacgaattccgactgcgagcttattGTTAtGAGACCt	Sigma	102	EV4 NNK @ 89
90	aGGTCTCaTCCTgtagccgcatggcgttcgtacttaaatatggaaNNKaccattccaattttcgctacgaattccgactgcgagcttattGTTAtGAGACCt	Sigma	102	EV4 NNK @ 90
91	aGGTCTCaTCCTgtagccgcatggcgttcgtacttaaatatggaactaNNKattccaattttcgctacgaattccgactgcgagcttattGTTAtGAGACCt	Sigma	102	EV4 NNK @ 91
92	aGGTCTCaTCCTgtagccgcatggcgttcgtacttaaatatggaactaaccNNKccaattttcgctacgaattccgactgcgagcttattGTTAtGAGACCt	Sigma	102	EV4 NNK @ 92
93	aGGTCTCaTCCTgtagccgcatggcgttcgtacttaaatatggaactaaccattNNKattttcgctacgaattccgactgcgagcttattGTTAtGAGACCt	Sigma	102	EV4 NNK @ 93
94	aGGTCTCaTCCTgtagccgcatggcgttcgtacttaaatatggaactaaccattccaNNKttcgctacgaattccgactgcgagcttattGTTAtGAGACCt	Sigma	102	EV4 NNK @ 94
95	aGGTCTCaTCCTgtagccgcatggcgttcgtacttaaatatggaactaaccattccaattNNKgctacgaattccgactgcgagcttattGTTAtGAGACCt	Sigma	102	EV4 NNK @ 95
96	aGGTCTCaTCCTgtagccgcatggcgttcgtacttaaatatggaactaaccattccaattttcNNKacgaattccgactgcgagcttattGTTAtGAGACCt	Sigma	102	EV4 NNK @ 96
97	aGGTCTCaTCCTgtagccgcatggcgttcgtacttaaatatggaactaaccattccaattttcgctNNKaattccgactgcgagcttattGTTAtGAGACCt	Sigma	102	EV4 NNK @ 97
98	aGGTCTCaTCCTgtagccgcatggcgttcgtacttaaatatggaactaaccattccaattttcgctacgNNKtccgactgcgagcttattGTTAtGAGACCt	Sigma	102	EV4 NNK @ 98
99	aGGTCTCaTCCTgtagccgcatggcgttcgtacttaaatatggaactaaccattccaattttcgctacgaatNNKgactgcgagcttattGTTAtGAGACCt	Sigma	102	EV4 NNK @ 99
100	aGGTCTCaTCCTgtagccgcatggcgttcgtacttaaatatggaactaaccattccaattttcgctacgaattccNNKtgcgagcttattGTTAtGAGACCt	Sigma	102	EV4 NNK @ 100
101	aGGTCTCaTCCTgtagccgcatggcgttcgtacttaaatatggaactaaccattccaattttcgctacgaattccgacNNKgagcttattGTTAtGAGACCt	Sigma	102	EV4 NNK @ 101
102	aGGTCTCaTCCTgtagccgcatggcgttcgtacttaaatatggaactaaccattccaattttcgctacgaattccgactgcNNKcttattGTTAtGAGACCt	Sigma	102	EV4 NNK @ 102
103	aGGTCTCaTCCTgtagccgcatggcgttcgtacttaaatatggaactaaccattccaattttcgctacgaattccgactgcgagNNKattGTTAtGAGACCt	Sigma	102	EV4 NNK @ 103
104	aGGTCTCaTCCTgtagccgcatggcgttcgtacttaaatatggaactaaccattccaattttcgctacgaattccgactgcgagcttNNKGTTAtGAGACCt	Sigma	102	EV4 NNK @ 104
105	aGGTCTCaTATTNNKaaggcgatgcaaggactcctaaaagatggaaacccgattccctcagcaatcgcagcaaactccggcatctacTAAAtGAGACCt	Sigma	99	EV5 NNK @ 105
106	aGGTCTCaTATTgttNNKgcgatgcaaggactcctaaaagatggaaacccgattccctcagcaatcgcagcaaactccggcatctacTAAAtGAGACCt	Sigma	99	EV5 NNK @ 106
107	aGGTCTCaTATTgttaagNNKatgcaaggactcctaaaagatggaaacccgattccctcagcaatcgcagcaaactccggcatctacTAAAtGAGACCt	Sigma	99	EV5 NNK @ 107
108	aGGTCTCaTATTgttaaggcgNNKcaaggactcctaaaagatggaaacccgattccctcagcaatcgcagcaaactccggcatctacTAAAtGAGACCt	Sigma	99	EV5 NNK @ 108
109	aGGTCTCaTATTgttaaggcgatgNNKggactcctaaaagatggaaacccgattccctcagcaatcgcagcaaactccggcatctacTAAAtGAGACCt	Sigma	99	EV5 NNK @ 109
110	aGGTCTCaTATTgttaaggcgatgcaaNNKctcctaaaagatggaaacccgattccctcagcaatcgcagcaaactccggcatctacTAAAtGAGACCt	Sigma	99	EV5 NNK @ 110
111	aGGTCTCaTATTgttaaggcgatgcaaggaNNKctaaaagatggaaacccgattccctcagcaatcgcagcaaactccggcatctacTAAAtGAGACCt	Sigma	99	EV5 NNK @ 111
112	aGGTCTCaTATTgttaaggcgatgcaaggactcNNKaaagatggaaacccgattccctcagcaatcgcagcaaactccggcatctacTAAAtGAGACCt	Sigma	99	EV5 NNK @ 112
113	aGGTCTCaTATTgttaaggcgatgcaaggactcctaNNKgatggaaacccgattccctcagcaatcgcagcaaactccggcatctacTAAAtGAGACCt	Sigma	99	EV5 NNK @ 113
114	aGGTCTCaTATTgttaaggcgatgcaaggactcctaaaaNNKggaaacccgattccctcagcaatcgcagcaaactccggcatctacTAAAtGAGACCt	Sigma	99	EV5 NNK @ 114
115	aGGTCTCaTATTgttaaggcgatgcaaggactcctaaaagatNNKaacccgattccctcagcaatcgcagcaaactccggcatctacTAAAtGAGACCt	Sigma	99	EV5 NNK @ 115
116	aGGTCTCaTATTgttaaggcgatgcaaggactcctaaaagatggaNNKccgattccctcagcaatcgcagcaaactccggcatctacTAAAtGAGACCt	Sigma	99	EV5 NNK @ 116
117	aGGTCTCaTATTgttaaggcgatgcaaggactcctaaaagatggaaacNNKattccctcagcaatcgcagcaaactccggcatctacTAAAtGAGACCt	Sigma	99	EV5 NNK @ 117
118	aGGTCTCaTATTgttaaggcgatgcaaggactcctaaaagatggaaacccgNNKccctcagcaatcgcagcaaactccggcatctacTAAAtGAGACCt	Sigma	99	EV5 NNK @ 118
119	aGGTCTCaTATTgttaaggcgatgcaaggactcctaaaagatggaaacccgattNNKtcagcaatcgcagcaaactccggcatctacTAAAtGAGACCt	Sigma	99	EV5 NNK @ 119
120	aGGTCTCaTATTgttaaggcgatgcaaggactcctaaaagatggaaacccgattcccNNKgcaatcgcagcaaactccggcatctacTAAAtGAGACCt	Sigma	99	EV5 NNK @ 120
121	aGGTCTCaTATTgttaaggcgatgcaaggactcctaaaagatggaaacccgattccctcaNNKatcgcagcaaactccggcatctacTAAAtGAGACCt	Sigma	99	EV5 NNK @ 121
122	aGGTCTCaTATTgttaaggcgatgcaaggactcctaaaagatggaaacccgattccctcagcaNNKgcagcaaactccggcatctacTAAAtGAGACCt	Sigma	99	EV5 NNK @ 122
123	aGGTCTCaTATTgttaaggcgatgcaaggactcctaaaagatggaaacccgattccctcagcaatcNNKgcaaactccggcatctacTAAAtGAGACCt	Sigma	99	EV5 NNK @ 123
124	aGGTCTCaTATTgttaaggcgatgcaaggactcctaaaagatggaaacccgattccctcagcaatcgcaNNKaactccggcatctacTAAAtGAGACCt	Sigma	99	EV5 NNK @ 124
125	aGGTCTCaTATTgttaaggcgatgcaaggactcctaaaagatggaaacccgattccctcagcaatcgcagcaNNKtccggcatctacTAAAtGAGACCt	Sigma	99	EV5 NNK @ 125
126	aGGTCTCaTATTgttaaggcgatgcaaggactcctaaaagatggaaacccgattccctcagcaatcgcagcaaacNNKggcatctacTAAAtGAGACCt	Sigma	99	EV5 NNK @ 126
127	aGGTCTCaTATTgttaaggcgatgcaaggactcctaaaagatggaaacccgattccctcagcaatcgcagcaaactccNNKatctacTAAAtGAGACCt	Sigma	99	EV5 NNK @ 127
128	aGGTCTCaTATTgttaaggcgatgcaaggactcctaaaagatggaaacccgattccctcagcaatcgcagcaaactccggcNNKtacTAAAtGAGACCt	Sigma	99	EV5 NNK @ 128
129	aGGTCTCaTATTgttaaggcgatgcaaggactcctaaaagatggaaacccgattccctcagcaatcgcagcaaactccggcatcNNKTAAAtGAGACCt	Sigma	99	EV5 NNK @ 129
Primers for High-Throughput Sequencing
#	Sequence	vendor	Length	Plasmid Target
130	TCGTCGGCAGCGTCAGATGTGTATAAGAGACAGgctcttaaagaggagaaaggtcatg	IDT	58	F Amplicon Primer #1 (RNASeq PCR1)
131	GTCTCGTGGGCTCGGAGATGTGTATAAGAGACAGgccaaaacagccaagctttta	IDT	55	R Amplicon Primer #1 (RNASeq PCR1)
132	AATGATACGGCGACCACCGAGATCTACACtagatcgcTCGTCGGCAGCGTC	IDT	51	Index 2 S501
133	AATGATACGGCGACCACCGAGATCTACACctctctatTCGTCGGCAGCGTC	IDT	51	Index 2 S502
134	AATGATACGGCGACCACCGAGATCTACACtatcctctTCGTCGGCAGCGTC	IDT	51	Index 2 S503
135	AATGATACGGCGACCACCGAGATCTACACagagtagaTCGTCGGCAGCGTC	IDT	51	Index 2 S504
136	AATGATACGGCGACCACCGAGATCTACACgtaaggagTCGTCGGCAGCGTC	IDT	51	Index 2 S505
137	AATGATACGGCGACCACCGAGATCTACACactgcataTCGTCGGCAGCGTC	IDT	51	Index 2 S506
138	CAAGCAGAAGACGGCATACGAGATtcgccttaGTCTCGTGGGCTCGG	IDT	47	Index 1 N701
139	CAAGCAGAAGACGGCATACGAGATctagtacgGTCTCGTGGGCTCGG	IDT	47	Index 1 N702
140	CAAGCAGAAGACGGCATACGAGATttctgcctGTCTCGTGGGCTCGG	IDT	47	Index 1 N703
141	CAAGCAGAAGACGGCATACGAGATgctcaggaGTCTCGTGGGCTCGG	IDT	47	Index 1 N704
142	CAAGCAGAAGACGGCATACGAGATaggagtccGTCTCGTGGGCTCGG	IDT	47	Index 1 N705
143	CAAGCAGAAGACGGCATACGAGATcatgcctaGTCTCGTGGGCTCGG	IDT	47	Index 1 N706
144	CAAGCAGAAGACGGCATACGAGATgtagagagGTCTCGTGGGCTCGG	IDT	47	Index 1 N707
Primers for Individual Mutant Construction
#	Sequence	vendor	Length	Plasmid Target	Complement	EV
145	aGGTCTCaCTACaggaagctctacaccaccaacATGctgggttgccactttaggca	IDT	56	T71H	146	EV3
146	aGGTCTCaCTCTgcgcagaatcgcaaatacaccatcaaagtcgaggtgcctaaagtggcaacccag	IDT	66	Forward EV3 (71)		EV3
147	aGGTCTCaCTACaggaagctctacaccaccACAagtctgggttgccactttaggca	IDT	56	V72C	146	EV3
148	aGGTCTCaCTACaggaagAGGtacaccaccaacagtctgggttgccactttaggca	IDT	56	E76P	146	EV3
149	aGGTCTCaCTACaggAGGctctacaccaccaacagtctgggttgccactttaggca	IDT	56	L77P	146	EV3
150	aGGTCTCaCTACAAGaagctctacaccaccaacagtctgggttgccactttaggca	IDT	56	P78L	146	EV3
151	aGGTCTCaCTACaggaagACAtacaccaccaacagtctgggttgccactttaggca	IDT	56	E76C	146	EV3
152	aGGTCTCaCATGgcttctaacGTTactcagttcgttctcgtcgacaatggc	IDT	51	F4V	166	EV1
153	aGGTCTCaCATGgcttctaactttactGTTttcgttctcgtcgacaatggc	IDT	51	Q6V	166	EV1
154	aGGTCTCaCGTTagcgaaGTCgcttggggcgacagtcacgtcgccagttccgc	IDT	53	N24D	167	EV1
155	aGGTCTCaGCGCagagctAACacgaacgctacaggttactttgtaagcctgtgaacg	IDT	57	Q50V	157	EV2
156	aGGTCTCaGCGCagagctACAacgaacgctacaggttactttgtaagcctgtgaacg	IDT	57	Q50C	157	EV2
157	aGGTCTCaCGCTaacggggtcgctgaatggatcagctctaactcgcgttcacaggcttacaaagtaacc	IDT	69	Reverse EV2 (50)		EV2
158	aGGTCTCaCGCTaacggggtcgctgaatggatcagctctTGTtcgcgttcacaggcttacaaagtaacc	IDT	69	N36C	168	EV2
159	aGGTCTCaCGCTaacggggtcgctgaaTGTatcagctctaactcgcgttcacaggcttacaaagtaacc	IDT	69	W32C	168	EV2
160	aGGTCTCaCTACaggaagctctacaccaccaacagtctgggttgc	IDT	45	Reverse EV2 (67)		EV3
161	aGGTCTCaCTCTgcgcagaatcgcaaatacaccatcaaagtcgaggtgcctaaaCCTgcaacccagactgttggtgg	IDT	77	V67P	with prECH456	EV3
162	aGGTCTCaTCCTgtagccgcatggcgttcgtacttaaatatggaactaTGCattccaattttcgctacgaattcc	IDT	75	T91C	169	EV4
163	aGGTCTCaTAACaataagctcgcagtcAGGattcgtagcgaaaattggaatg	IDT	52	S99P	164	EV4
164	aGGTCTCaTCCTgtagccgcatggcgttcgtacttaaatatggaactaaccattccaattttcgctacgaat	IDT	72	Reverse EV4 (99)		EV4
165	aGGTCTCaCTACaggaagACAtacaccaccaacATGctgggttgccactttaggca	IDT	56	Double: 71H 76C	146	EV3
166	aGGTCTCaCGTTagcgaagttgcttggggcgacagtcacgtcgccagttccgccattgtcgacgagaacg	IDT	70	Forward EV1 (4)		EV1
167	aGGTCTCaCATGgcttctaactttactcagttcgttctcgtcgacaatggcggaactggcgacgtg	Sigma	66	Reverse EV1 (19)		EV1
168	aGGTCTCaGCGCagagctctgacgaacgctacaggttactttgtaagcctgtgaacg	IDT	57	Reverse EV2 (37)		EV2
169	aGGTCTCaTAACaataagctcgcagtcggaattcgtagcgaaaattgg	IDT	48	Reverse EV4 (89)		EV4
Primers for Entry Vector Construction
#	Sequence	vendor	Length	Description
170	GAAAGGTCATGTGAGACCTCCCTATCAGTGATAG	IDT	34	Quikchange to make BsaI site in EV (Front)
171	CTATCACTGATAGGGAGGTCTCACATGACCTTTC	IDT	34	Quikchange to make BsaI site in EV (Front)
172	GAACTGTACAAATGAGGTCTCAAACGGGGTCG	IDT	32	Quikchange to make BsaI site in EV (Back)
173	CGACCCCGTTTGAGACCTCATTTGTACAGTTC	IDT	32	Quikchange to make BsaI site in EV (Back)
174	CAACTTCGCTTGAGACCTCCCTATCAGTGATAG	IDT	33	EV2 QC front
175	CTATCACTGATAGGGAGGTCTCAAGCGAAGTTG	IDT	33	EV2 QC front
176	GAACTGTACAAATGAGGTCTCAGCGCAGAATC	IDT	32	EV2 QC back
177	GATTCTGCGCTGAGACCTCATTTGTACAGTTC	IDT	32	EV2 QC back
178	CAGAGCTCTTGAGACCTCCCTATCAGTGATAG	IDT	32	EV3 QC front
179	CTATCACTGATAGGGAGGTCTCAAGAGCTCTG	IDT	32	EV3 QC front
180	GAACTGTACAAATGAGGTCTCAGTAGCCGC	IDT	30	EV3 QC back
181	GCGGCTACTGAGACCTCATTTGTACAGTTC	IDT	30	EV3 QC back
182	GAGCTTCCTTGAGACCTCCCTATCAGTGATAG	IDT	32	EV4 QC front
183	CTATCACTGATAGGGAGGTCTCAAGGAAGCTC	IDT	32	EV4 QC front
184	GATGAACTGTACAAATGAGGTCTCAGTTAAGGCGATG	IDT	37	EV4 QC back
185	CATCGCCTTAACTGAGACCTCATTTGTACAGTTCATC	IDT	37	EV4 QC back
186	GCGAGCTTATTTGAGACCTCCCTATCAGTGATAG	IDT	34	EV5 QC front
187	CTATCACTGATAGGGAGGTCTCAAATAAGCTCGC	IDT	34	EV5 QC front
188	a GGTCTC a TAAC t GAGACa TCATTTGTACAGTTCATCCATACCAT	IDT	51	EV4 PCR pdt 2
189	a GGTCTC a GTTAAGGCGATGCAAGGACTC	IDT	32	EV4 PCR pdt 3
190	a GGTCTC a AATAAGCTCGCAGTCGGAATTC	IDT	33	EV5 PCR pdt 1
191	a GGTCTC a TATT t GAGACa TCCCTATCAGTGATAGAGATTGACATC	IDT	52	EV5 PCR pdt 2
192	a GGTCTC a TTTA t GAGACa TCATTTGTACAGTTCATCCATACCAT	IDT	51	EV5 PCR pdt 2
193	a GGTCTC a AGAG CTCTGACGAACGCTACAG	IDT	34	EV3 PCR pdt 1
194	a GGTCTC a CTCT t GAGAC a TCCCTATCAGTGATAGAGATTGACATC	IDT	53	EV3 PCR pdt 2
195	a GGTCTC a CTAC t GAGAC a TCATTTGTACAGTTCATCCATACCAT	IDT	52	EV3 PCR pdt 2
196	a GGTCTC a GTAGCCGCATGGCGTTC	IDT	28	EV3 PCR pdt 3
197	a GGTCTC a AGGAAGCTCTACACCACCAACAG	IDT	34	EV4 PCR pdt 1
198	a GGTCTC a TCCT t GAGACa TCCCTATCAGTGATAGAGATTGACATC	IDT	52	EV4 PCR pdt 2
199	a GGTCTC a CATG GCTTCTAACTTTACTCAGTTCG	IDT	38	EV2 PCR pdt 1
200	a GGTCTC a AGCG AAGTTGCTTGGGGC	IDT	30	EV2 PCR pdt 1
201	a GGTCTC a CGCT t GAGACa TCCCTATCAGTGATAGAGATTGACATC	IDT	52	EV2 PCR pdt 2
202	a GGTCTC a GCGC t GAGACa TCATTTGTACAGTTCATCCATACCAT	IDT	51	EV2 PCR pdt 2
203	a GGTCTC a GCGC AGAATCGCAAATACAC	IDT	32	EV2 PCR pdt 3
204	a GGTCTC a TTTAGTAGATGCCGGAGTTTGCTG	IDT	35	EV2 PCR pdt 3
205	a GGTCTC a CATG T GAGACa TCCCTATCAGTGATAGAGATTGACATC	IDT	52	GFP for EV plasmid construction
206	a GGTCTC a GAGACt TCATTTGTACAGTTCATCCATACCAT	IDT	44	GFP for EV plasmid construction
207	a GGTCTC a TCTC a AACGGGGTCGCTGAATGG	IDT	36	MS2 for plasmid construction, no bsaI
208	a GGTCTC a TTGCATCGCCTTAACAATAAGC	IDT	33	MS2 for plasmid construction, no bsaI
209	a GGTCTC a GCAA ggacttctaaaagatggaaacccgattccctcagcaatcgcag	IDT	59	MS2 for plasmid construction, no bsaI
210	a GGTCTC a TTTA gtagatgccggagtttgctgcgattgctgagggaatc	IDT	53	MS2 for plasmid construction, no bsaI
Short Primers
#	Sequence	vendor	Length	Description
211	aaaaGGTCTCaCGCT	IDT	15	EV2 short primers
212	aaaaGGTCTCaGCGC	IDT	15	EV2 short primers
213	aaaaGGTCTCaCTCT	IDT	15	EV3 short primers
214	aaaaGGTCTCaCTAC	IDT	15	EV3 short primers
215	aaaaGGTCTCaTCCT	IDT	15	EV4 short primers
216	aaaaGGTCTCaTAAC	IDT	15	EV4 short primers
217	aaaaGGTCTCaTTTA	IDT	15	EV5 short primers
218	aaaaGGTCTCaTATT	IDT	15	EV5 short primers
219	gggaGGTCTCaCATG	IDT	15	EV1 short primers
220	cccaGGTCTCaCGTT	IDT	15	EV1 short primers
